# Supplementary material for: Body Knowledge and Emotion Recognition in Preschool Children: A Comparative Study of Human Versus Robot Tutors
Source: Behav Sci (Basel). 2025 Dec 23;16(1):29. doi: 10.3390/bs16010029 (PMC12837169; doi:10.3390/bs16010029)
Supplement: Supplementary file 1 [file behavsci-16-00029-s001.zip]

Archive with 1 entries (1 files):
- behavsci-3842849-supplementary.pdf
